# Supplementary material for: Screening of environmental fungi from Crete reveals candidates for biological control of mosquitoes
Source: J Med Entomol. 2026 May 26;63(3):tjag069. doi: 10.1093/jme/tjag069 (PMC13202464; doi:10.1093/jme/tjag069)
Supplement: tjag069_Supplementary_Data [file tjag069_supplementary_data.zip]

Archive with 3 entries (3 files):
- Supplementary Material S2.docx
- Supplementary Material S3.docx
- Supplementary Material S1.docx
